# Supplementary material for: The association between prenatal famine, DNA methylation and mental disorders: a systematic review and meta-analysis
Source: Clin Epigenetics. 2023 Sep 16;15:152. doi: 10.1186/s13148-023-01557-y (PMC10505322; doi:10.1186/s13148-023-01557-y)
Supplement: Supplementary file 2 — Additional file 2: Table S4. Risk of bias assessment for the effect of famine on symptoms of psychopathology/mental disorders, and DNA methylation. [file 13148_2023_1557_MOESM2_ESM.xls]

## Sheet: RoB
Additional file 2: Table S4. Risk of bias assessment for the effect of famine exposure on symptoms of psychopathology or mental disorders and DNA methylation
Study	Sampling representativeness	Study size		Exposure definition	Famine severity assessment	Confounding adjustment	Outcome assessment		Statistical methods
Symptoms of psychopathology or mental disorders
Zhou et al., 2022 [42]
He et al., 2020 [43]
Franzek et al., 2019 [57]
van den Broek et al., 2019 [38]
Franke et al., 2018 [45]
He et al., 2018 [50]
Li C. et al., 2018 [40]
Li Y. et al., 2018 [39]
Wang et al., 2017 [47]
Huang et al., 2013 [46]
de Rooij et al., 2011 [44]
Song et al., 2009 [51]
Stein et al., 2009 [41]
Xu et al., 2009 [36]
Franzek et al., 2008 [56]
St. Clair et al., 2005 [35]
Brown et al., 2000 [52]
Neugebauer et al., 1999 [54]
Hoek et al., 1996 [55]
Susser et al., 1996 [48]
Brown et al., 1995 [53]				?
Susser et al., 1992 [49]
DNA methylation
Li S. et al., 2021 [65]							*
Jiang et al. 2020 [63]							*
Wang et al., 2020 [69]
He et al., 2019 [58]							*
Wang et al., 2019 [74]
Boks et al., 2018 [75]
Tobi et al., 2018 [64]							*
Finer et al., 2016 [59]		*					*
Tobi et al., 2015 [60]							*
Tobi et al., 2014 [61]		*					*
Tobi et al., 2012 [66]							*
Lumey et al., 2012 [62]							*
Veenendaal et al., 2012 [73]
Tobi et al., 2009 [70]
Heijmans et al., 2008 [29]
Notes. Rating scale "good", "fair" and "poor" is symbolized with different colors. Green = good; orange = fair; red = poor
*(Epi)genome-wide DNA methylation analysis
